# Supplementary material for: Assessing Predictive Value of SARS-CoV-2 Epitope-Specific CD8+ T-Cell Response in Patients with Severe Symptoms
Source: Vaccines (Basel). 2024 Jun 18;12(6):679. doi: 10.3390/vaccines12060679 (PMC11209605; doi:10.3390/vaccines12060679)
Supplement: Supplementary file 1 [file vaccines-12-00679-s001.zip]

Archive with 1 entries (1 files):
- vaccines-3034867-supplementary.pdf
